# Supplementary material for: Host genetic variation drives the differentiation in the ecological role of the native Miscanthus root-associated microbiome
Source: Microbiome. 2023 Sep 30;11:216. doi: 10.1186/s40168-023-01646-3 (PMC10541700; doi:10.1186/s40168-023-01646-3)
Supplement: Supplementary file 2 — Additional file 1: Table S1. Site name, locations, plant species of Miscanthus collecting sites. Table S2. The edaphic values of the sampling sites. Table S3. Microsatellite SNP information. Table S4. List of enriched fungal OTUs in different compartments, their taxonomic information, and relative abundances. Table S5. Results of endophyte and rhizosphere prokaryotic and fungal community compositions predicted by significantly environmental variables by PERMANOVA models. Table S6. Results of endophyte and rhizosphere core and non-core prokaryotic community compositions predicted by significantly environmental variables by PERMANOVA models. Table S7. Topological properties of microbial co-occurrence networks and their associated random networks in each compartment in Miscanthus sinensis and Miscanthus floridulus. [file 40168_2023_1646_MOESM1_ESM.xlsx]

## Sheet: TableS1
Table S1. Site name, locations, plant species of Miscanthus collecting sites
Site Name	Site Loacation	Plant Species	Latitue	Longitue	Elevation
Siaoyoukeng Hot Springs	North Taiwan	M. sinensis	25.1756	121.547	813
The Gate	North Taiwan	M. sinensis	25.1661	121.575	753
Cingtiangang	North Taiwan	M. sinensis	25.1653	121.576	749
Menghuanhu Ecological Conservation	North Taiwan	M. sinensis	25.1657	121.56	888
Mt. Cising (base)	North Taiwan	M. sinensis	25.1756	121.558	761
Mazao Bridge Hot Springs	North Taiwan	M. sinensis	25.1775	121.562	614
Mazao Bridge	North Taiwan	M. sinensis	25.1779	121.563	600
Datunshan peak	North Taiwan	M. sinensis	25.1794	121.522	1124
Datunshan mid-elevation	North Taiwan	M. sinensis	25.1825	121.524	952
Datunshan Nature Center(base)	North Taiwan	M. sinensis	25.1874	121.522	800
Houlong/Miaoli(West Coast)	Central Taiwan	M. floridulus	24.608	120.75	21
Yushan NP	Central Taiwan	M. sinensis	23.4845	120.896	2520
Lulin Mountain	Central Taiwan	M. floridulus	23.4677	120.881	2881
Alishan Area	Central Taiwan	M. floridulus	23.4943	120.794	1965
Between Alishan and Chiayi	Central Taiwan	M. floridulus	23.4147	120.645	975
Near Jhongpu	Central Taiwan	M. floridulus	23.4473	120.581	260

## Sheet: TableS2
Table S2. The edaphic values of the sampling sites
	P	K	Ca	Fe	Total C	Total N			NH4-N	NO3-N
Site Code	(ppm)	(ppm)	(ppm)	(ppm)	(%)	(%)	C/N ratio	pH	(ppm)	(ppm)
Siaoyoukeng Hot Springs	19	49.2	84.1	397.9	0.6	0.1	7	3	1	0.3
	(5.5, 27)	(26, 109.3)	(44.7, 171.5)	(183.9, 562.5)	(0.2, 1.7)	(0, 0.1)	(4.3, 12.3)	(2.9, 3.2)	(0.7, 1.6)	(0.2, 0.3)
The Gate	2.4	76.5	62.7	212.7	3.7	0.3	13.3	4.5	1.6	0.6
	(1, 4)	(57.2, 98.2)	(29.6, 89.2)	(106.8, 339.4)	(2.3, 4.9)	(0.2, 0.4)	(12.8, 13.5)	(4.3, 4.6)	(1.1, 1.9)	(0.4, 0.8)
Cingtiangang	3.5	91.8	47.4	379.7	5.6	0.4	13.5	4.1	1.7	0.8
	(1, 7.5)	(65.2, 106.6)	(29.8, 76.4)	(230.9, 533.7)	(2.3, 7.9)	(0.2, 0.5)	(12.2, 15.4)	(3.8, 4.2)	(1.2, 2)	(0.3, 1.5)
Menghuanhu Ecological Conservation Zone	7.8	163.6	104.6	380	13	0.8	15.4	3.7	3	2.6
	(4.5, 13)	(126.1, 197.8)	(91.4, 117.9)	(238.6, 499.8)	(10.6, 15.3)	(0.7, 1)	(15.2, 15.7)	(3.5, 4)	(2.5, 3.6)	(2.3, 3)
Mt. Cising (base)	56.3	166.8	75.1	596.7	17.8	0.8	20.1	3.6	2.7	0.6
	(7.5, 110.5)	(43.6, 299.2)	(57.8, 108.6)	(345.1, 927.5)	(3.1, 39.9)	(0.2, 1.7)	(16.2, 23.9)	(3.3, 4.1)	(1.5, 3.6)	(0.4, 0.8)
Mazao Bridge Hot Springs	38.6	40.3	763.4	555.4	1.4	0.1	10.8	3.1	1.5	0.4
	(6.5, 85.5)	(7.8, 88.6)	(189.7, 1512)	(254.7, 893.5)	(0.6, 3.1)	(0.1, 0.2)	(8.2, 16.4)	(2.9, 3.6)	(0.8, 1.8)	(0.3, 0.5)
Mazao Bridge	47.7	112.5	422.7	644.7	9.8	0.5	15.3	3.3	2.7	0.4
	(6.5, 110.5)	(7.8, 299.2)	(57.8, 1512)	(254.7, 1476.5)	(0.6, 39.9)	(0.1, 1.7)	(8.2, 23.9)	(2.9, 4.1)	(1.6, 4.5)	(0.3, 0.5)
Datunshan peak	36.6	286.5	200.5	137.4	19.8	1.3	14.6	4.1	6.3	3.8
	(19.5, 65.5)	(245.8, 323.8)	(155.2, 268.7)	(117.3, 181.5)	(16.8, 25.4)	(1.1, 1.7)	(14.3, 15.3)	(4.1, 4.2)	(4.7, 7.9)	(2.8, 5.8)
Datunshan mid-elevation	41.5	131.6	1298.8	96.4	6.3	0.5	14.1	5.3	3	2.5
	(4.5, 138.3)	(117.6, 164.3)	(205.8, 3696)	(80.9, 121.4)	(4.8, 8.2)	(0.4, 0.7)	(12.6, 17.2)	(4.3, 7.5)	(1.7, 4.9)	(0.8, 4)
Datunshan Nature Center (base)	4.9	171.1	1059.6	77.4	3.5	0.3	11.5	5.6	2.8	1.5
	(3, 6.5)	(156, 185)	(433.6, 2120.5)	(61.3, 97.2)	(2.9, 4.3)	(0.3, 0.4)	(9.7, 12.1)	(5.2, 6.2)	(2.4, 3)	(0.9, 2.2)
Houlong/Miaoli (West Coast)	8	79.3	914.9	116.6	0.6	0.1	5.6	6.1	1.2	0.6
	(7, 9)	(57.9, 103.9)	(800, 1001)	(100.3, 130.5)	(0.4, 1)	(0.1, 0.1)	(4.4, 7.5)	(5.7, 6.4)	(0.7, 2.3)	(0.4, 1.3)
Yushan NP	5.4	56.7	1657	183.6	2.7	0.2	9.5	6.9	1.1	0.9
	(3, 9)	(25, 134.4)	(1308.5, 2178.5)	(130.8, 256.9)	(1, 6.9)	(0.1, 0.6)	(7.9, 12.5)	(5.1, 7.9)	(0.5, 2.4)	(0.3, 2.2)
Lulin Mountain (peak)	71.8	549.1	868	272.9	20.5	1.2	16.4	4.1	2.5	0.4
	(19.5, 220)	(218.6, 1465.5)	(543.5, 1793)	(155, 334.6)	(14.3, 34)	(1, 1.4)	(13.6, 24.3)	(4.1, 4.1)	(2.4, 2.5)	(0.3, 0.4)
Alishan Area	17.4	133.6	905.3	135.4	2.4	0.2	12.6	5.2	2.6	0.5
	(10.3, 26)	(115.1, 153.7)	(451.2, 1671.5)	(92.6, 171.6)	(1.6, 3.6)	(0.2, 0.3)	(10.2, 14.2)	(4.6, 6.1)	(1.3, 4.9)	(0.3, 1)
Between Alishan and Chiayi	7.8	102.5	972.1	190.4	1.6	0.2	8.4	5.3	1.9	0.4
	(6.5, 9)	(91.9, 119.5)	(651.5, 1190)	(165.1, 210.3)	(1.1, 1.9)	(0.1, 0.2)	(8, 9)	(4.9, 5.6)	(1.5, 2.3)	(0.3, 0.5)
Near Jhongpu	76.4	137.5	1051.9	235.4	1.2	0.1	8.5	5.8	1.9	1.1
	(45, 108.5)	(52.8, 292)	(960.5, 1265.5)	(213.8, 260.6)	(0.7, 1.9)	(0.1, 0.2)	(7.2, 10.7)	(5.7, 5.9)	(1.4, 2.8)	(0.8, 1.3)

## Sheet: TableS3
Table S3 Microsatellite SNP information
Sample_ID	Sac-17	Sac-26	GSSR35	GSSR48	GSSR04	GSSR08	GSSR11	GSSR12	GSSR13	GSSR15	GSSR19	GSSR25	ESSR024	ESSR026	GSSR041	GSSR046
TM-004	255	194	164	165/177	165/168	93	145	179	106	172	178/210	177	180	174/182	148/172	0
TM-005	255	194	164	165/177	165/168	93	145	179	0	172	178/210	177/179/191/197*	180	174/182	148/172	105
TM-007	255	194	170	177	165/171	93	145	179	106	0	166/220	177	180/190	166/174	172	97/105
TM-008	255	194	170	177	165/171	93	145	179	106	0	166/220	177	180/190	166/174	172	97/105
TM-012	255	194	170	177	171	93	145	179	0	160/172	162/168/200*	177	180/190	174	172	97
TM-013	255	194	170	177	171	93	145	179	0	160/172	162/168/200*	177	180/190	174	172	97
TM-014	255	194	170	177	171	93	145	179	106	160/172	162/168	177/185	180/190	174	172	97
TM-015	255	194	170	177	171	93	145	179	106	172	162/168	177	180/190	174	172	97
TM-016	255	194	164/170	177	165/171	93	145	170/182	0	0	162/230	189/209	180/190	174	172	105/109
TM-017	255	194	164/170	177	165/171	93	145	170/182	98/106	172	162/230	189/209	180/190	174	172	105/109
TM-018	255	194	164	177	165/171	93	145	170/182	0	0	162/230	189/209	180/190	174	0	105/109
TM-020	255	194	164/170	177	165/171	93	145	170/182	0	172	162/230	189/209	180/190	174	172	105/109
TM-021
TM-022	255	194	164	177	171	77/93	145	176/179/182*	0	172	168/170	193	180/190	174	148/172	105
TM-023	255	194	164	177	171	77/93	145	176/179/182*	0	172	168/170	177/193	180/190	174	0	105
TM-024
TM-025
TM-026
TM-027	251	194	0	177	171	93	145	179	0	172	160/178	0	180	174/176	172/176	117
TM-028	251	194	164/170	177	171	93	145	179	0	172	160/178/194/230*	167/177/195*	180	174/176	172/176	117
TM-029	251	194	164/170	177	171	93	145	179	0	172	160/178	177	180	174/176	172/176	117
TM-030	255	194	164/170/176*	177	159/171	93	145	170/179	106	172	168/176	193	180/190	174	172	105
TM-031	255	194	164/170/176*	177	159/171	93	145	170/179	0	168/172	168/176	193	180/190	174	172	105
TM-032
TM-033
TM-034
TM-035
TM-036	255	194	164/170	177	171	93	145	179	0	0	168/200	175/177/201*	180/190	166/174	172	97
TM-037	0	194	0	177	0	0	145	179	0	172	168	177/201	180/190	166/174	172	97
TM-038	255	194	164	177	171	93	145	179	0	172	168/200	201	180/190	166/174	172	97
TM-039	0	0	164	0	0	0	0	0	0	0	0	0	0	0	172	0
TM-040	251	194	164	165/177	165/171	93	145/151	170/179	102/106	172	162/168	0	190/195	174	172	97
TM-041	255	194	170	165/177	159/171	93	145/151	179	98/106	172	178/184	177	180/190	174/176	148/172	97
TM-042
TM-043
TM-044	255	194	164/170	165/177	159/171	93	145/151	179	0	172	178/184	177	180/190	174/176	148/172	97
TM-045	255	194	164	177	171	93	145	179	0	160/172	174/198/200/220*	177	190	166/174	172/176	105
TM-047	255	194	164	177/189	165/168/171*	93	145/151	179	0	172	166/220	177	180/190	166	176	97/105
TM-048	255	194	170	171/177	165/171	77/93	145/151	179	106	172	160/204	169/193	180	166/176	148/174	105
TM-049	255	194	170	171/177	165/171	77/93	145/151	179	106	172	160/204	169	180	166/176	148/174	105
TM-050	255	194	170	171/177	165/171	77/93	145/151	179	106	0	160/204	169	180	166/176	148/174	105
TM-051	255	194	164/170	171/177	165/171	93	145	173	0	172	162	175/177/189*	180/190	174	172/180	105
TM-052	255	194	170	177	165/171	93	145	179	106	172	162/166	167	180	174/176	148/172	97
TM-053	255	194	164/170	171/177	165/171	93	145	173	0	172	162	177	180/190	174	172/180	105
TM-054	251	194	164/170	177	165/171	93	145/151	179	106	172	172/178	0	180	174	172	97/105
TM-055	251	194	164/170	177	165/171	93	145/151	179	0	172	172/178	0	180	174	172	97/105
TM-056	251	194	164/170	177	165/171	93	145/151	179	106	172	172/178	0	180	174	172	97/105
TM-057
TM-058	255	194	0	171/177	165/171	93	145/163	179	106	0	172/200	177	180	174	172/180	105
TM-059	255	194	164/170	171/177	165/171	93	145	179	106	172	172/196/218*	0	180	174	172/178	105
TM-060	255	194	164/170	171/177	165/171	93	145	179	106	172	0	177	190	174	172	105
TM-061	255	194	164/170	171/177	165/171	93	145	179	0	172	174/204/218*	177	190	174	172	105
TM-062	255	194	0	171/177	165/171	93	145	179	0	172	170/174/198/218*	177	190	174	172	105
TM-063	251	194	170	171	165/171	93	145	179	106	172	166/184	163/191	180/190	174	144	97/105
TM-064	251	194	170	171	165/171	93	145	179	106	172	166/184/194/198*	163/191	180/190	174	144	97/105
TM-065	251	194	170	171	165/171	93	145	179	106	172	166/184	163/191	180/190	174	144	97/105
TM-066	255	194	0	177	159/171	93	145	179	106	172	0	0	190	174	148/172/176*	97/105
TM-067	255	194	164/170	177	159/171	93	145	179	106	160/172	194/238	0	190	174	148/172/176*	97/105
TM-068	255	194	164/170	177	159/171	93	145	179	106	160/172	194/238	0	190	174	148/172/176*	97/105
TM-069	255	194	164/170	177	171	93	145	170/179	98/106	172	168/194	179	180	166	172	105
TM-070	255	194	164/170	177	171	93	145	170/179	0	172	0	177/179/181*	180	166	172	105
TM-071	255	194	164/170	177	171	93	145	170/179	98/106	172	168/194	175	180	166	172	105
TM-072	255	194	170	177	171	93	0	170/179	106	172	0	177	190/195	166	172	105
TM-073	255	194	170	177	171	93	145	0	106	0	194/220	177	190/195	166	172	105
TM-074	251	194	164/170	177	171	93	145	179	98/106	160/172	170/194	177	185/190	174	172	105/109
TM-075	255	194	170	177	171	93	145	170/179	106	172	194/220	177	190/195	166	172	105
TM-076	0	194	170	177	171	93	145/151	179	106	160/172	166/170	193	180/185/190*	166/174	172	105/109
TM-077	251	194	170	177	171	93	145	179	106	160/172	170	0	185/190	174	172	105/109
TM-079	255	194	170	177	171	93	151	179	106	0	200	177	180/190	166/174	172	97/105
TM-080	255	194	164/170	0	171	93	151	179	106	172	230/248	177	180/190	166/174	172	97/105
TM-081	255	193	164/170	177	171	93	145	179	98/106	172	178/194/200*	179/181	180/190	166/176	172/176	105
TM-082	255	193	164/170	177	171	93	145	179	98/106	172	178	177	180/190	166/176	172	105
TM-083	255	193	164/170	177	171	93	145	179	98/106	172	178/194	177/197	180/190	166/176	172	105
TM-084	255	194	170	171/177	171	93	145/151	170/179	106	172	166/230	185	180/190	166/174	172/174/178*	105
TM-086	255	194	164/170	171/177	171	93	145/151	170/179	106	172	166/230	185	180/190	166/174	172/174/178*	105
TM-088	255	194	158/164	177	165/171	93	145	179	106	172	170	177	190	166/174	172	105
TM-089	255	194	158/164	177	165/171	93	145	179	106	172	170	0	190	166/174	172	105
TM-090	255	194	158/164	171/177	165/168/171*	93	145/151	179/188	106	172	0	175	180/190	174/176	172/176	105
TM-091
TM-092	255	194	158/164	171/177	165/168/171*	93	145/151	179/188	106	172	184	173	180/190	174/176	172/176	105
TM-093	0	0	164/170	0	147/171	93	145	179	106	172	0	0	180/190	174	148/172	97/105
TM-096	0	194	170	177/189	165/171	93	145/151/163*	170/179	98/106	172	166/196	0	180	166/174	172/176	105
TM-098	251	0	170	177/189	171	93/121	145/151	170/179	98/106	172	166/196	179	180	166/174	172/176	105
TM-099	255	0	164/170	165/177	171	93	145/151/154*	179	0	172	210/230	0	180/190	166/176	148	97
TM-100	255	0	164/170	165/177	171	93	145/151/154*	179	98/106	172	210/230	177	180/190	166/176	148/172	97
TM-101	255	0	164/170	165/177	171	93	145/151/154*	179	98/106	172	210/230	179	180/190	166/176	148	97
TM-102	255	0	164	177	165/171	93	145/151	179/182	98/106	172	164/198	177/183	180/190	166/174	172	105
TM-103	255	0	164	177	165/171	93	145/151	179/182	98/106	172	164/198	177/219	180/190	166/174	172	105
TM-104	255	0	164	177	165/171	93	145/151	179/182	106	172	164/198	177/211	180/190	166/174	172	105
TM-105	251	194	158/170	165/177	171/174	0	145	179	106	172	162/178	179	180/190	166/176	172	97/105
TM-106	255	194	164/170	177	159/171	93	145/151	179	106	172	190/210	169	180	174/176	172/178	105
TM-110	251	194	164/170	177	171	93/113	145	182	106	172	178/212	193	180/190	166/174	172	89/105
TM-111	255	194	164	177	171	77/93	145	179	102/106	172	162/166	187/211	180	174/176	174/180	105/113
TM-113	255	194	164	177	171	77/93	145	179	102/106	172	162/166	187/211	180	174/176	174/180	105/113
TM-114	255	194	0	177	168/171	93	145/151	179	98/106	172	170/184	191	180	174	172/176	105
TM-115	255	194	164	177	168/171	93	145/151	179	98/106	172	170/184	191	180	174	172/176	105
TM-116	255	194	164	177	168/171	93	145/151	179	98/106	172	170/184	191	180	174	172/176	105
TM-118	255	194	164/170	177	171	93	145/151	170/179	106	172	164/186	195	180/195	174	172/176	105
TM-119	255	194	164/170	177	159/165/171*	0	0	179	106	172	192	191/195	180	174/176	172	97/105
TM-120	255	194	164	177	165/171	93	145/151	179	106	172	214/220	203	180/190	166/176	148/172	105/117
TM-122	255	194	164	177	165/171	93	145/151	179	106	172	214/220	203	180/190	166/176	148/172	105/117
TM-123	255	194	164/170	171/177	171	93	145/151	179	98/106	172	164/200	187	180	166/174	172	97/105
TM-125
TM-126	255	194	170	177	171	93/107	145/151	179	106	172	186/204	177	180/185/195*	174	172	97/105
TM-127	0	194	164/170	177	171	93	145/151	179	106	172	186/204	177	180/185/195*	174	172	97/105
TM-128	255	194	164/170	177	171	93	145/151	179	106	172	186/204	177	180/185/195*	174	172	97/105
TM-136	251	194	164/170	171/177	171/177	93	145/151	179/182	106	172	178/192	205	190/195	174/176	172/178	109
TM-137	251	194	164/170	171/177	171/177	93	145/151	179/182	106	172	178/192	205	190/195	174/176	178	109
TM-138	251	194	170	171	171	93	145/151/163*	170/179	98/106	172	178/188	179/195	190	174	148/172/180*	113
TM-141	255	194	164/170	171/183	171/174/177*	93/119	145	167/179	98/106	172	172/182	179	180/185/190*	174	172	105
TM-142	255	194	164	171/183	171/174/177*	93	145	167/179	98/106	172	172/182	179	180/185/190*	174	172	105
TM-143	255	194	164	171/183	0	93	145	167/179	98/106	172	172/182	177/203	180/185/190*	174	172	105
TM-144	255	194	164/170	177/183	165/171	93/95	145	179	106	172	186/188	0	190	174/176	172	105
TM-145	255	194	164/170	177/183	165/171	93/95	145	179	106	172	186/188	0	190	174/176	172	105
TM-146	255	194	164/170	171/183	171/174	93	145	170/179	106	172	180/190	177	190	174	0	105
TM-148	255	194	0	165/171/177*	165/171	93/95	145	179	98/106	172	176/186/196*	177	185/190	174/176	148/168	105/109
TM-149	255	194	158/164	171/177	171	93	145	179	106	172	186	177/209	185/190	174/176	168	105/109
TM-150	255	194	164/170	171/177	165/171	93	145	170/179	106	172	0	177/185	180	174	172/174	105
TM-152	255	194	170	171/177	165/171	93	145	170/179	106	172	174/196	185	180	174	172/174	105
TM-153	255	194	170	171/177/183*	171	93/95	145	170/179/182*	106	172	176/192/208*	0	180/185/190*	174/178	172	105
TM-154
TM-155	255	194	164/170	171/177/183*	171	93/95	145	170/179/182*	106	172	176/192/208*	0	180/185/190*	174/178	172	105
TM-157	0	193	0	0	165/171	0	0	179/182	0	0	0	177	180	0	172	0
TM-158	0	193	0	0	171	0	0	170/179/182*	106	0	0	177	190	0	172	105/109
TM-159	255	194	0	177/189	165/171/174/177*	69/93	145	170	106	172	198/200	179	190	174	172	105/109
TM-160	255	194	0	177	165/171/174/177*	93	145	170/179	106	172	176/208	177	185/190/195*	174/176	176	105
TM-161	255	0	0	0	165/171/174/177*	93/99	145	170/179	106	172	176	177/191/193*	185/190/195*	174/176	172/176	105
TM-162	255	194	161/170	177	165/171/174/177*	93	145	170/179	106	172	176/208	0	185/190/195*	174/176	176	105
TM-164
TM-165	255	194	164/170	165/177	171	93	145/151	179	106	172	166/172	0	190	174	172	105
TM-166	255	194	134/164	165/177	171	93	145/151	179	106	172	166/172	0	190	174	172	105
TM-167
TM-168
TM-171	255	194	164	165/177	171	93	145	179	106	172	166/186	177/217	190	174	0	105/109
TM-172	255	194	164	165/177	171	93	145	179	106	172	166/186	165/179	190	174	172	105/109
TM-173	255	194	164	0	171	93	145	179	106	172	166/186	0	190	174	0	105/109
TM-174	255	194	164/170	165/177	171/174	93	145/151	170	98/106/110*	172	180/188	0	190	174/176	148/172	105
TM-175	255	194	0	165/177	171/174	93	145/151	170	98/106/110*	172	180/188	177	190	174/176	148/172	0
TM-176	255	194	0	165/177	171/174	93	145/151	170	98/106/110*	172	180/188	173/177	190	174/176	148/172	105
TM-177	255	194	164/170	177	165/171	93	145	179/182	106	172	180/184	0	180/190	174/176	172	105
TM-178
TM-179	255	194	164/170	177	165/171	0	145	179/182	106	172	180/184	0	180/190	174/176	172	105
TM-180	255	194	0	165	165/171	93	145	173/179/182*	106	172	180	177	180/185/190*	174	172	105
TM-181	255	194	164	165	165/171	93	145	173/179/182*	106	172	180	177	180/185/190*	174	172	105
TM-182	255	194	164	165	165/171	93	145	173/179/182*	106	172	180	177	180/185/190*	174	172	105
TM-183	255	194	164/170	177/183	165/171	93	145	170/179	106	172	176/184	0	180/190	174/176	172	97/105
TM-184
TM-185	255	194	164/170	171/177	165/171	93	145/151	179	98/106/110*	172	182/220	0	180/190	174	172	105
TM-186	255	194	170	177/183	165/171	93	145	179	98/106	172	182/184	177	180/190	174	172/180	105
TM-187	255	194	164	165/177	159/171	93	145	179	98/106/110*	172	178/180	177	180	174	172	105/117
TM-188	255	194	164	165/177	159/171	93	145	179	98/106/110*	172	178/180	177	180	174	172	105/117
TM-189	255	194	164/167	177	165/171	93	145/151	179	98/106	172	170/218	181	190	176	150/172	105/109
TM-190	255	194	164/167	177	0	0	0	179	98/106	172	170/218	187	190	176	150/172	105/109
TM-191	255	194	164/167	177	165/171	93	145/151	179	98/106	172	170/218	177/197	190	176	150/172	105/109
TM-192	255	194	164/170	177	165/171	93	145/151	170/173	106	172	186/192	177/187	190/195	176	172	105
TM-193	255	194	164/170	177	165/171	93	145/151	170/173	106	172	186/192	0	190/195	176	172/178	105
TM-194	255	194	164/170	177	165/171	93	145/151	170/173	106	172	186/192	0	190/195	176	172	105
TM-195	255	194	158/164/170*	171	168/171	93	151	170/179	106	172	160/184	189	190	174	172	105/113
TM-196	255	194	158/170	171	168/171	93	151	170/179	106	172	160/184	189	190	174	172	105/113
TM-197	255	194	158/170	171	168/171	93	151	170/179	106	172	160/184	189	190	174	172	105/113
TM-198	251	194	164	165/177	165/171	93	145/151	179	106	172	184/218	177/183/187*	180/195	176/178	148/172/176*	105/117
TM-199	251	194	164	165/177	165/171	93	145/151	179	106	172	184/218	167/191	180/195	176/178	148/172/176*	105/117
TM-200	251	194	164	165/177	165/171	93	145/151	179	106	172	184/218	0	180/195	176/178	148/172/176*	105/117
TM-201	249	196	0	0	171/177	0	0	0	0	0	184	177	195	0	172	105
TM-203	249	196	0	0	0	0	0	0	106	0	0	177	0	0	172	0
TM-204	249	196	0	0	0	93	0	0	0	0	0	177	0	0	172	0
TM-205	249	196	0	165/183	168/174	97	0	170/179	0	0	170/182/184*	179/181	0	0	0	0
TM-206	249	196	170	177/183	0	0	145/163	179	0	0	170	0	185	0	0	0
TM-208	249	196	164/170	165	0	0	0	0	0	0	0	0	0	0	0	0
TM-209	0	196	0	0	171	0	0	0	0	0	0	0	0	0	0	77
TM-211	249	196	164	165	0	0	0	0	0	0	0	177	0	0	0	0
TM-213	249	196	164/170	165	0	0	0	179	0	0	0	0	0	0	0	0
TM-215	249	196	164	165/177/183*	0	0	0	0	0	0	0	0	0	0	0	0
TM-216	249	196	164/170	0	0	0	0	0	0	0	154	0	0	0	0	0
TM-218	249	196	164/170	165/177/183*	0	0	145/151	0	0	0	0	0	0	0	148	0
TM-219	249	196	164/170	165	0	0	0	0	0	0	0	177	0	0	0	0
TM-220	249	196	164/170	0	0	0	0	0	0	0	0	177	0	0	0	101/105
TM-225	249	196	0	0	0	0	0	0	0	0	0	177	0	0	0	0
TM-226	249	196	164/170	177/183	0	0	0	0	0	0	0	179/197	190	0	0	0
TM-227	249	196	164/170	0	0	0	0	0	0	0	0	177	0	0	0	0
TM-228	250	193	170	0	0	0	0	0	0	0	0	191/195	0	0	0	0
TM-229	248	193	0	0	0	0	0	179	0	0	0	0	0	0	0	0
TM-230	0	193	164/170	165/177	0	0	0	179	0	0	0	177	0	0	0	0
TM-231	248	193	0	0	0	0	0	0	0	0	0	177	0	0	0	105
TM-232	248	193	0	0	0	0	0	188	0	0	0	177	0	0	0	0
TM-233	248	193	164/170	165/177	0	0	0	179	0	0	0	177	0	0	0	0
TM-234	248	193	164	0	0	0	0	0	0	0	0	177/179	0	0	0	0
TM-235	248	193	164/170	0	0	0	178	179	0	0	0	177	190	0	0	0
TM-236	248	193	164	165/177	171	0	0	0	0	0	194/198	177	0	0	0	0

## Sheet: TableS4
Table S4. List of enriched fungal OTUs in different compartments, their taxonomic information and relative abundances.
OTU number	baseMean	log2FoldChange	lfcSE	stat	pvalue	padj	Kingdom	Phylum	Class	Order	Family	Genus	Compartment	Plant Species
7	41.5761	-2.96196	1.01193	-2.92705	0.00342193	0.0278032	Fungi	Ascomycota	Sordariomycetes	Ophiostomatales	Ophiostomataceae	Sporothrix	Root endophyte	M.sinensis
8	85.6663	-2.62771	0.61631	-4.26362	2.01141e-05	0.000373548	Fungi	Ascomycota	Leotiomycetes	Helotiales	Incertae sedis	Acidomelania	Root endophyte	M.sinensis
10	56.1748	4.07985	0.562304	7.25559	3.99901e-13	1.03974e-10	Fungi	Basidiomycota	Tremellomycetes	Tremellales	Incertae sedis	Cryptococcus	Rhizosphere soil	M.sinensis
19	36.559	2.46132	0.791962	3.10787	0.00188438	0.0160942	Fungi	Basidiomycota	Tremellomycetes	Trichosporonales	Trichosporonaceae	Trichosporon	Rhizosphere soil	M.sinensis
27	10.5091	3.92638	0.890667	4.40836	1.04155e-05	0.000246184	Fungi	Ascomycota	Sordariomycetes	Chaetosphaeriales	Chaetosphaeriaceae	Chloridium	Rhizosphere soil	M.sinensis
30	18.8958	4.78749	0.815344	5.87175	4.3122e-09	1.86862e-07	Fungi	Ascomycota	Eurotiomycetes	Eurotiales	Trichocomaceae	Penicillium	Rhizosphere soil	M.sinensis
34	16.4721	4.13721	1.11108	3.72358	0.000196415	0.00245838	Fungi	Ascomycota	Dothideomycetes	Capnodiales	Teratosphaeriaceae	Acidomyces	Rhizosphere soil	M.sinensis
47	5.7428	-5.08049	1.32518	-3.8338	0.00012618	0.00182261	Fungi	Ascomycota	Sordariomycetes	Diaporthales	Diaporthaceae	Diaporthe	Root endophyte	M.sinensis
54	15.4144	2.98775	0.642871	4.64752	3.35951e-06	0.000109184	Fungi	Zygomycota	Incertae sedis	Mortierellales	Mortierellaceae	Mortierella	Rhizosphere soil	M.sinensis
62	9.80281	2.96776	0.91489	3.24384	0.0011793	0.0113562	Fungi	Zygomycota	Incertae sedis	Mortierellales	Mortierellaceae	Mortierella	Root endophyte	M.sinensis
68	11.4129	2.72091	0.767108	3.54697	0.000389689	0.00460542	Fungi	Zygomycota	Incertae sedis	Mortierellales	Mortierellaceae	Mortierella	Rhizosphere soil	M.sinensis
69	1.52748	3.83345	1.35244	2.83446	0.00459027	0.0340992	Fungi	Ascomycota	Sordariomycetes	Hypocreales	Ophiocordycipitaceae	Tolypocladium	Rhizosphere soil	M.sinensis
74	6.3923	5.98163	0.969274	6.17124	6.77553e-10	4.4041e-08	Fungi	Ascomycota	Sordariomycetes	Hypocreales	Hypocreaceae	Trichoderma	Rhizosphere soil	M.sinensis
86	4.27623	5.22658	0.881913	5.92641	3.09627e-09	1.61006e-07	Fungi	Ascomycota	Sordariomycetes	Hypocreales	Ophiocordycipitaceae	Tolypocladium	Rhizosphere soil	M.sinensis
97	3.10697	3.99866	1.15619	3.45848	0.00054324	0.0056497	Fungi	Zygomycota	Incertae sedis	Mortierellales	Mortierellaceae	Mortierella	Rhizosphere soil	M.sinensis
115	3.29313	4.75896	1.279	3.72084	0.000198562	0.00245838	Fungi	Ascomycota	Sordariomycetes	Hypocreales	Ophiocordycipitaceae	Ophiocordyceps	Rhizosphere soil	M.sinensis
143	5.15822	5.7823	0.845566	6.83838	8.00935e-12	6.94144e-10	Fungi	Ascomycota	Sordariomycetes	Sordariales	Chaetomiaceae	Trichocladium	Rhizosphere soil	M.sinensis
146	2.28134	4.53628	1.57518	2.87985	0.00397865	0.0313469	Fungi	Basidiomycota	Tremellomycetes	Tremellales	Incertae sedis	Cryptococcus	Rhizosphere soil	M.sinensis
189	4.26463	3.73583	0.893767	4.17987	2.91672e-05	0.000473968	Fungi	Zygomycota	Incertae sedis	Mortierellales	Mortierellaceae	Mortierella	Rhizosphere soil	M.sinensis
216	2.76882	4.91119	1.11405	4.4084	1.04138e-05	0.000246184	Fungi	Basidiomycota	Agaricomycetes	Trechisporales	Hydnodontaceae	Trechispora	Rhizosphere soil	M.sinensis
437	1.74011	3.89918	1.12358	3.47033	0.000519815	0.00563133	Fungi	Zygomycota	Incertae sedis	Mortierellales	Mortierellaceae	Mortierella	Rhizosphere soil	M.sinensis
3341	1.00627	3.41254	1.23009	2.77422	0.0055335	0.0399641	Fungi	Ascomycota	Sordariomycetes	Hypocreales	Ophiocordycipitaceae	Tolypocladium	Rhizosphere soil	M.sinensis
5	33.2905	3.28265	1.02809	3.19297	0.0014082	0.00996572	Fungi	Ascomycota	Sordariomycetes	Hypocreales	Hypocreaceae	Trichoderma	Rhizosphere soil	M.floridulus
10	9.09425	6.66961	1.20005	5.55776	2.73e-08	7.18e-07	Fungi	Basidiomycota	Tremellomycetes	Tremellales	Incertae sedis	Cryptococcus	Rhizosphere soil	M.floridulus
19	9.63495	6.61435	1.34778	4.90758	9.22e-07	1.6e-05	Fungi	Basidiomycota	Tremellomycetes	Trichosporonales	Trichosporonaceae	Trichosporon	Rhizosphere soil	M.floridulus
23	8.07506	4.21749	1.33784	3.15246	0.00161901	0.0110333	Fungi	Ascomycota	Sordariomycetes	Chaetosphaeriales	Chaetosphaeriaceae	unidentified	Rhizosphere soil	M.floridulus
38	12.8948	-2.66831	0.951902	-2.80313	0.00506091	0.0300389	Fungi	Ascomycota	Sordariomycetes	Hypocreales	Nectriaceae	unidentified	Root endophyte	M.floridulus
63	13.1929	-10.6136	2.80128	-3.78883	0.00015136	0.00146581	Fungi	Ascomycota	Dothideomycetes	unidentified	unidentified	unidentified	Root endophyte	M.floridulus
66	23.0731	6.11381	1.13026	5.4092	6.33e-08	1.46e-06	Fungi	Ascomycota	Sordariomycetes	unidentified	unidentified	unidentified	Rhizosphere soil	M.floridulus
68	12.5007	6.92041	1.73165	3.99643	6.43e-05	0.000739514	Fungi	Zygomycota	Incertae sedis	Mortierellales	Mortierellaceae	Mortierella	Rhizosphere soil	M.floridulus
75	12.9138	24.7093	1.78702	13.8271	1.75e-43	1.61e-41	Fungi	Ascomycota	Dothideomycetes	Pleosporales	unidentified	unidentified	Rhizosphere soil	M.floridulus
82	26.9984	7.82991	0.856446	9.14233	6.11e-20	3.75e-18	Fungi	Ascomycota	Dothideomycetes	Capnodiales	unidentified	unidentified	Rhizosphere soil	M.floridulus
143	8.38808	6.48539	1.1411	5.68344	1.32e-08	4.05e-07	Fungi	Ascomycota	Sordariomycetes	Sordariales	Chaetomiaceae	Trichocladium	Rhizosphere soil	M.floridulus
144	13.2943	8.93111	1.24159	7.19326	6.33e-13	2.91e-11	Fungi	Ascomycota	Dothideomycetes	Pleosporales	Cucurbitariaceae	Pyrenochaetopsis	Rhizosphere soil	M.floridulus
148	11.9491	24.6124	1.44214	17.0666	2.63e-65	4.84e-63	Fungi	Ascomycota	Sordariomycetes	Hypocreales	Nectriaceae	unidentified	Rhizosphere soil	M.floridulus
178	8.06703	6.49426	1.63253	3.97804	6.95e-05	0.000752071	Fungi	Ascomycota	Leotiomycetes	Helotiales	Vibrisseaceae	Myxocephala	Rhizosphere soil	M.floridulus
187	2.96509	5.05033	1.83704	2.74917	0.00597462	0.033313	Fungi	Basidiomycota	unidentified	unidentified	unidentified	unidentified	Rhizosphere soil	M.floridulus
189	2.83504	4.98526	1.83291	2.71986	0.00653089	0.0353436	Fungi	Zygomycota	Incertae sedis	Mortierellales	Mortierellaceae	Mortierella	Rhizosphere soil	M.floridulus
202	4.33283	5.59762	1.67963	3.33265	0.000860241	0.00659518	Fungi	Ascomycota	Eurotiomycetes	Eurotiales	Trichocomaceae	Penicillium	Rhizosphere soil	M.floridulus
209	3.25064	5.18248	2.00546	2.58419	0.00976088	0.0498889	Fungi	Ascomycota	Leotiomycetes	Helotiales	unidentified	unidentified	Rhizosphere soil	M.floridulus
225	7.40136	6.37268	1.23059	5.17857	2.24e-07	4.57e-06	Fungi	Ascomycota	Incertae sedis	Incertae sedis	Incertae sedis	Staphylotrichum	Rhizosphere soil	M.floridulus
236	9.8099	6.7124	1.10819	6.05708	1.39e-09	5.1e-08	Fungi	Ascomycota	Sordariomycetes	unidentified	unidentified	unidentified	Rhizosphere soil	M.floridulus
237	5.56042	5.95871	1.47353	4.04383	5.26e-05	0.000645053	Fungi	Ascomycota	unidentified	unidentified	unidentified	unidentified	Rhizosphere soil	M.floridulus
266	6.72799	6.16361	1.38229	4.45899	8.23e-06	0.000116551	Fungi	Ascomycota	Sordariomycetes	Hypocreales	Hypocreaceae	Trichoderma	Rhizosphere soil	M.floridulus
314	5.30327	5.8893	1.68845	3.48799	0.000486671	0.00407034	Fungi	Ascomycota	Dothideomycetes	Pleosporales	Cucurbitariaceae	Pyrenochaetopsis	Rhizosphere soil	M.floridulus
324	8.31913	6.4704	1.58194	4.09016	4.31e-05	0.000566563	Fungi	Ascomycota	Sordariomycetes	Sordariales	Lasiosphaeriaceae	unidentified	Rhizosphere soil	M.floridulus
365	4.27173	5.57788	1.50484	3.70663	0.000210035	0.00193232	Fungi	Ascomycota	Sordariomycetes	Hypocreales	Ophiocordycipitaceae	Purpureocillium	Rhizosphere soil	M.floridulus
396	3.85857	5.35901	1.66942	3.21009	0.00132691	0.00976608	Fungi	Ascomycota	unidentified	unidentified	unidentified	unidentified	Rhizosphere soil	M.floridulus
440	3.20003	5.16051	1.70155	3.03283	0.00242268	0.0159113	Fungi	Ascomycota	Eurotiomycetes	Chaetothyriales	Chaetothyriaceae	Cyphellophora	Rhizosphere soil	M.floridulus
470	1.83947	4.36017	1.57788	2.76331	0.00572178	0.0329002	Fungi	Ascomycota	Dothideomycetes	Pleosporales	Montagnulaceae	Paraconiothyrium	Rhizosphere soil	M.floridulus
477	2.38203	4.73359	1.56617	3.0224	0.00250776	0.0159113	Fungi	Ascomycota	Sordariomycetes	Hypocreales	Clavicipitaceae	Pochonia	Rhizosphere soil	M.floridulus
500	4.89179	5.77518	1.19536	4.83134	1.36e-06	2.08e-05	Fungi	Ascomycota	Sordariomycetes	Hypocreales	Clavicipitaceae	Pochonia	Rhizosphere soil	M.floridulus
555	2.74933	4.94096	1.89776	2.60357	0.00922575	0.0485011	Fungi	Ascomycota	Dothideomycetes	Pleosporales	unidentified	unidentified	Rhizosphere soil	M.floridulus
574	3.72261	5.37975	1.49222	3.6052	0.000311909	0.00273292	Fungi	Ascomycota	Sordariomycetes	Xylariales	Incertae sedis	Monographella	Rhizosphere soil	M.floridulus
627	5.71385	6.00001	1.22426	4.90095	9.54e-07	1.6e-05	Fungi	Ascomycota	Incertae sedis	Incertae sedis	Incertae sedis	Staphylotrichum	Rhizosphere soil	M.floridulus
631	3.75959	5.39371	1.39307	3.87181	0.000108032	0.00110433	Fungi	Ascomycota	Eurotiomycetes	Chaetothyriales	Herpotrichiellaceae	unidentified	Rhizosphere soil	M.floridulus
1711	14.4574	2.88851	0.977037	2.9564	0.00311256	0.0190904	Fungi	Ascomycota	Sordariomycetes	Hypocreales	Nectriaceae	Gibberella	Rhizosphere soil	M.floridulus
3037	4.51662	5.30306	1.57786	3.36091	0.000776864	0.00621491	Fungi	Ascomycota	Sordariomycetes	Hypocreales	Hypocreaceae	unidentified	Rhizosphere soil	M.floridulus

## Sheet: TableS5
Table S5 Results of endophyte and rhizosphere prokaryotic and fungal community compositions predicted by significantly environmental variables by PERMANOVA models
Species	Compartment	Group	Factor	Df	SumOfSqs	R2	F	Pr(>F)
Miscanthus sinensis	Root endophyte	Prokaryote	Elevation	1	2.621	0.0792	12.3063	0.001	***
Miscanthus sinensis	Root endophyte	Prokaryote	Longitude	1	2.673	0.08078	12.5506	0.001	***
Miscanthus sinensis	Root endophyte	Prokaryote	Latitude	1	0.729	0.02203	3.4223	0.001	***
Miscanthus sinensis	Root endophyte	Prokaryote	Total nitrogen	1	0.723	0.02185	3.3945	0.002	**
Miscanthus sinensis	Root endophyte	Prokaryote	Ca	1	0.933	0.02819	4.3806	0.001	***
Miscanthus sinensis	Root endophyte	Prokaryote	Organic matter	1	0.644	0.01947	3.0244	0.002	**
Miscanthus sinensis	Root endophyte	Prokaryote	Total Carbon	1	0.435	0.01314	2.0408	0.007	**
Miscanthus sinensis	Root endophyte	Prokaryote	C/N	1	0.816	0.02466	3.8313	0.001	***
Miscanthus sinensis	Root endophyte	Prokaryote	Moisture	1	0.861	0.02601	4.0414	0.001	***
Miscanthus sinensis	Root endophyte	Prokaryote	NH4-N	1	0.485	0.01467	2.2791	0.006	**
Miscanthus sinensis	Root endophyte	Prokaryote	Plant genetic variation9	1	0.782	0.02364	3.6736	0.001	***
Miscanthus sinensis	Root endophyte	Prokaryote	Plant genetic variation15	1	0.505	0.01526	2.3703	0.007	**
Miscanthus sinensis	Root endophyte	Prokaryote	Plant genetic variation23	1	0.419	0.01265	1.9657	0.013	*
Miscanthus sinensis	Root endophyte	Prokaryote	Plant genetic variation25	1	0.443	0.01337	2.0778	0.013	*
Miscanthus sinensis	Root endophyte	Prokaryote	Plant genetic variation27	1	0.369	0.01115	1.7326	0.032	*
Miscanthus sinensis	Root endophyte	Prokaryote	Plant genetic variation28	1	0.39	0.0118	1.8331	0.02	*
Miscanthus sinensis	Root endophyte	Prokaryote	Plant genetic variation33	1	0.534	0.01613	2.5055	0.006	**
Miscanthus sinensis	Root endophyte	Prokaryote	Plant genetic variation34	1	0.539	0.0163	2.5319	0.005	**
Miscanthus sinensis	Root endophyte	Prokaryote	Plant genetic variation37	1	0.431	0.01303	2.0238	0.015	*
Miscanthus sinensis	Root endophyte	Prokaryote	Plant genetic variation45	1	0.429	0.01297	2.0152	0.007	**
Miscanthus sinensis	Root endophyte	Prokaryote	Plant genetic variation51	1	0.578	0.01746	2.713	0.003	**
Miscanthus sinensis	Root endophyte	Prokaryote	Residual	77	16.399	0.49558
Miscanthus sinensis	Root endophyte	Prokaryote	Total	99	33.091	1
Species	Compartment	Group	Factor	Df	Sum Of Sqs	R2	F	Pr(>F)
Miscanthus sinensis	Rhizosphere soil	Prokaryote	Elevation	1	3.3764	0.11378	22.7392	0.001	***
Miscanthus sinensis	Rhizosphere soil	Prokaryote	Longitude	1	2.5749	0.08677	17.3415	0.001	***
Miscanthus sinensis	Rhizosphere soil	Prokaryote	Latitude	1	1.3752	0.04634	9.262	0.001	***
Miscanthus sinensis	Rhizosphere soil	Prokaryote	Total Nitrogen	1	0.9874	0.03327	6.6496	0.001	***
Miscanthus sinensis	Rhizosphere soil	Prokaryote	Ca	1	1.2759	0.043	8.5927	0.001	***
Miscanthus sinensis	Rhizosphere soil	Prokaryote	Organic matter	1	0.995	0.03353	6.7009	0.001	***
Miscanthus sinensis	Rhizosphere soil	Prokaryote	Total Carbon	1	0.4723	0.01591	3.1806	0.002	**
Miscanthus sinensis	Rhizosphere soil	Prokaryote	C/N	1	1.0489	0.03535	7.0639	0.001	***
Miscanthus sinensis	Rhizosphere soil	Prokaryote	Moisture	1	0.8908	0.03002	5.9997	0.001	***
Miscanthus sinensis	Rhizosphere soil	Prokaryote	NH4-N	1	0.5887	0.01984	3.9651	0.001	***
Miscanthus sinensis	Rhizosphere soil	Prokaryote	Plant genetic variation13	1	0.541	0.01823	3.6437	0.001	***
Miscanthus sinensis	Rhizosphere soil	Prokaryote	Plant genetic variation22	1	0.334	0.01126	2.2497	0.022	*
Miscanthus sinensis	Rhizosphere soil	Prokaryote	Plant genetic variation24	1	0.4021	0.01355	2.708	0.006	**
Miscanthus sinensis	Rhizosphere soil	Prokaryote	Plant genetic variation27	1	0.6242	0.02103	4.2036	0.002	**
Miscanthus sinensis	Rhizosphere soil	Prokaryote	Plant genetic variation28	1	0.3031	0.01021	2.0415	0.028	*
Miscanthus sinensis	Rhizosphere soil	Prokaryote	Plant genetic variation31	1	0.3008	0.01014	2.0255	0.029	*
Miscanthus sinensis	Rhizosphere soil	Prokaryote	Plant genetic variation32	1	0.3211	0.01082	2.1626	0.024	*
Miscanthus sinensis	Rhizosphere soil	Prokaryote	Plant genetic variation34	1	0.3817	0.01286	2.5709	0.013	*
Miscanthus sinensis	Rhizosphere soil	Prokaryote	Plant genetic variation36	1	0.3466	0.01168	2.334	0.02	*
Miscanthus sinensis	Rhizosphere soil	Prokaryote	Plant genetic variation47	1	0.3787	0.01276	2.5502	0.012	*
Miscanthus sinensis	Rhizosphere soil	Prokaryote	Plant genetic variation52	1	0.4259	0.01435	2.8687	0.002	**
Miscanthus sinensis	Rhizosphere soil	Prokaryote	Residual	79	11.7301	0.39529
Miscanthus sinensis	Rhizosphere soil	Prokaryote	Total	100	29.6748	1
Species	Compartment	Group	Factor	Df	Sum Of Sqs	R2	F	Pr(>F)
Miscanthus floridulus	Root endohyte	Prokaryote	Elevation	1	2.527	0.12212	10.7271	0.001	***
Miscanthus floridulus	Root endohyte	Prokaryote	Longitude	1	0.5378	0.02599	2.2831	0.001	***
Miscanthus floridulus	Root endohyte	Prokaryote	Latitude	1	0.9361	0.04524	3.9736	0.001	***
Miscanthus floridulus	Root endohyte	Prokaryote	Total Nitrogen	1	0.654	0.03161	2.7764	0.001	***
Miscanthus floridulus	Root endohyte	Prokaryote	Ca	1	0.3812	0.01842	1.6183	0.015	*
Miscanthus floridulus	Root endohyte	Prokaryote	Moisture	1	0.4971	0.02402	2.11	0.005	**
Miscanthus floridulus	Root endohyte	Prokaryote	Plant genetic variation2	1	0.3869	0.0187	1.6422	0.016	*
Miscanthus floridulus	Root endohyte	Prokaryote	Plant genetic variation5	1	0.3841	0.01856	1.6305	0.015	*
Miscanthus floridulus	Root endohyte	Prokaryote	Plant genetic variation10	1	0.5254	0.02539	2.2304	0.002	**
Miscanthus floridulus	Root endohyte	Prokaryote	Plant genetic variation17	1	0.4068	0.01966	1.7268	0.015	*
Miscanthus floridulus	Root endohyte	Prokaryote	Plant genetic variation23	1	0.3914	0.01892	1.6616	0.019	*
Miscanthus floridulus	Root endohyte	Prokaryote	Plant genetic variation26	1	0.3447	0.01666	1.4633	0.037	*
Miscanthus floridulus	Root endohyte	Prokaryote	Residual	54	12.7209	0.61473
Miscanthus floridulus	Root endohyte	Prokaryote	Total	66	20.6935	1
Species	Compartment	Group	Factor	Df	Sum Of Sqs	R2	F	Pr(>F)
Miscanthus floridulus	Rhizosphere soil	Prokaryote	Elevation	1	3.6193	0.20854	24.6684	0.001	***
Miscanthus floridulus	Rhizosphere soil	Prokaryote	Longitude	1	0.9143	0.05268	6.2317	0.001	***
Miscanthus floridulus	Rhizosphere soil	Prokaryote	Latitude	1	0.7645	0.04405	5.2106	0.001	***
Miscanthus floridulus	Rhizosphere soil	Prokaryote	C/N	1	0.4617	0.0266	3.1466	0.004	**
Miscanthus floridulus	Rhizosphere soil	Prokaryote	Ca	1	0.3997	0.02303	2.724	0.006	**
Miscanthus floridulus	Rhizosphere soil	Prokaryote	NH4-N	1	0.2715	0.01565	1.8508	0.034	*
Miscanthus floridulus	Rhizosphere soil	Prokaryote	Total Carbon	1	0.2929	0.01688	1.9963	0.025	*
Miscanthus floridulus	Rhizosphere soil	Prokaryote	Total Nitrogen	1	0.4806	0.02769	3.2757	0.001	***
Miscanthus floridulus	Rhizosphere soil	Prokaryote	Moisture	1	0.3138	0.01808	2.1391	0.021	*
Miscanthus floridulus	Rhizosphere soil	Prokaryote	Plant genetic variation1	1	0.6763	0.03897	4.6096	0.001	***
Miscanthus floridulus	Rhizosphere soil	Prokaryote	Plant genetic variation2	1	0.3002	0.0173	2.0461	0.023	*
Miscanthus floridulus	Rhizosphere soil	Prokaryote	Plant genetic variation5	1	0.601	0.03463	4.0965	0.001	***
Miscanthus floridulus	Rhizosphere soil	Prokaryote	Plant genetic variation9	1	0.3365	0.01939	2.2935	0.023	*
Miscanthus floridulus	Rhizosphere soil	Prokaryote	Residual	54	7.9227	0.45651
Miscanthus floridulus	Rhizosphere soil	Prokaryote	Total	67	17.355	1
Species	Compartment	Group	Factor	Df	Sum Of Sqs	R2	F	Pr(>F)
Miscanthus sinensis	Root endophyte	Fungi	Elevation	1	1.972	0.04643	9.4222	0.001	***
Miscanthus sinensis	Root endophyte	Fungi	Longitude	1	2.796	0.06582	13.3581	0.001	***
Miscanthus sinensis	Root endophyte	Fungi	Latitude	1	1.958	0.04609	9.3531	0.001	***
Miscanthus sinensis	Root endophyte	Fungi	Total Nitrogen	1	1.333	0.03138	6.3687	0.001	***
Miscanthus sinensis	Root endophyte	Fungi	Ca	1	1.309	0.03082	6.2546	0.001	***
Miscanthus sinensis	Root endophyte	Fungi	Organic matter	1	1.224	0.02881	5.8473	0.001	***
Miscanthus sinensis	Root endophyte	Fungi	Total Carbon	1	0.821	0.01933	3.9228	0.001	***
Miscanthus sinensis	Root endophyte	Fungi	C/N	1	0.916	0.02156	4.3764	0.001	***
Miscanthus sinensis	Root endophyte	Fungi	Moisture	1	0.775	0.01823	3.7006	0.001	***
Miscanthus sinensis	Root endophyte	Fungi	NO3-N	1	0.544	0.0128	2.5969	0.001	***
Miscanthus sinensis	Root endophyte	Fungi	NH4-N	1	0.869	0.02046	4.153	0.001	***
Miscanthus sinensis	Root endophyte	Fungi	Plant genetic variation2	1	0.665	0.01565	3.1751	0.001	***
Miscanthus sinensis	Root endophyte	Fungi	Plant genetic variation4	1	0.524	0.01232	2.5008	0.003	**
Miscanthus sinensis	Root endophyte	Fungi	Plant genetic variation5	1	0.484	0.0114	2.3134	0.002	**
Miscanthus sinensis	Root endophyte	Fungi	Plant genetic variation9	1	0.758	0.01785	3.6219	0.001	***
Miscanthus sinensis	Root endophyte	Fungi	Plant genetic variation12	1	0.823	0.01938	3.9333	0.001	***
Miscanthus sinensis	Root endophyte	Fungi	Plant genetic variation15	1	0.633	0.0149	3.0235	0.001	***
Miscanthus sinensis	Root endophyte	Fungi	Plant genetic variation17	1	0.541	0.01273	2.5836	0.001	***
Miscanthus sinensis	Root endophyte	Fungi	Plant genetic variation22	1	0.495	0.01164	2.3626	0.001	***
Miscanthus sinensis	Root endophyte	Fungi	Plant genetic variation23	1	0.54	0.01272	2.5807	0.003	**
Miscanthus sinensis	Root endophyte	Fungi	Plant genetic variation24	1	0.637	0.01499	3.0416	0.001	***
Miscanthus sinensis	Root endophyte	Fungi	Plant genetic variation25	1	0.709	0.01669	3.3879	0.001	***
Miscanthus sinensis	Root endophyte	Fungi	Plant genetic variation26	1	0.434	0.01022	2.0737	0.004	**
Miscanthus sinensis	Root endophyte	Fungi	Plant genetic variation27	1	0.376	0.00886	1.7972	0.015	*
Miscanthus sinensis	Root endophyte	Fungi	Plant genetic variation28	1	0.426	0.01002	2.0333	0.002	**
Miscanthus sinensis	Root endophyte	Fungi	Plant genetic variation30	1	0.423	0.00996	2.0209	0.003	**
Miscanthus sinensis	Root endophyte	Fungi	Plant genetic variation33	1	0.634	0.01492	3.0277	0.001	***
Miscanthus sinensis	Root endophyte	Fungi	Plant genetic variation34	1	0.584	0.01374	2.7885	0.001	***
Miscanthus sinensis	Root endophyte	Fungi	Plant genetic variation35	1	0.556	0.0131	2.6577	0.001	***
Miscanthus sinensis	Root endophyte	Fungi	Plant genetic variation36	1	0.543	0.01277	2.5922	0.003	**
Miscanthus sinensis	Root endophyte	Fungi	Plant genetic variation37	1	0.432	0.01017	2.0645	0.002	**
Miscanthus sinensis	Root endophyte	Fungi	Plant genetic variation39	1	0.545	0.01283	2.6044	0.001	***
Miscanthus sinensis	Root endophyte	Fungi	Plant genetic variation42	1	0.473	0.01114	2.2614	0.002	**
Miscanthus sinensis	Root endophyte	Fungi	Plant genetic variation43	1	0.434	0.01022	2.0734	0.004	**
Miscanthus sinensis	Root endophyte	Fungi	Plant genetic variation44	1	0.37	0.00871	1.7669	0.012	*
Miscanthus sinensis	Root endophyte	Fungi	Plant genetic variation45	1	0.404	0.00952	1.9319	0.009	**
Miscanthus sinensis	Root endophyte	Fungi	Plant genetic variation46	1	0.372	0.00875	1.776	0.015	*
Miscanthus sinensis	Root endophyte	Fungi	Plant genetic variation51	1	0.682	0.01606	3.2591	0.001	***
Miscanthus sinensis	Root endophyte	Fungi	Plant genetic variation69	1	0.329	0.00775	1.5726	0.026	*
Miscanthus sinensis	Root endophyte	Fungi	Plant genetic variation72	1	0.37	0.0087	1.766	0.013	*
Miscanthus sinensis	Root endophyte	Fungi	Residual	61	12.769	0.30057
Miscanthus sinensis	Root endophyte	Fungi	Total	101	42.483	1
Species	Compartment	Group	Factor	Df	Sum Of Sqs	R2	F	Pr(>F)
Miscanthus sinensis	rhizosphere soil	Fungi	Elevation	1	1.946	0.0478	7.3587	0.001	***
Miscanthus sinensis	rhizosphere soil	Fungi	Latitude	1	1.741	0.04275	6.5814	0.001	***
Miscanthus sinensis	rhizosphere soil	Fungi	Longitude	1	1.752	0.04303	6.6256	0.001	***
Miscanthus sinensis	rhizosphere soil	Fungi	Total Carbon	1	1.284	0.03153	4.8552	0.001	***
Miscanthus sinensis	rhizosphere soil	Fungi	Total Nitrogen	1	1.24	0.03044	4.6863	0.001	***
Miscanthus sinensis	rhizosphere soil	Fungi	pH	1	2.255	0.05537	8.5245	0.001	***
Miscanthus sinensis	rhizosphere soil	Fungi	Ca	1	1.061	0.02605	4.0102	0.001	***
Miscanthus sinensis	rhizosphere soil	Fungi	Moisture	1	0.564	0.01386	2.1338	0.001	***
Miscanthus sinensis	rhizosphere soil	Fungi	NH4-N	1	0.476	0.0117	1.8011	0.003	**
Miscanthus sinensis	rhizosphere soil	Fungi	NO3-N	1	0.488	0.01199	1.8454	0.005	**
Miscanthus sinensis	rhizosphere soil	Fungi	Organic matter	1	0.727	0.01786	2.7499	0.001	***
Miscanthus sinensis	rhizosphere soil	Fungi	C/N	1	0.695	0.01708	2.6293	0.001	***
Miscanthus sinensis	rhizosphere soil	Fungi	Plant genetic variation2	1	0.501	0.0123	1.8934	0.003	**
Miscanthus sinensis	rhizosphere soil	Fungi	Plant genetic variation4	1	0.559	0.01372	2.1116	0.003	**
Miscanthus sinensis	rhizosphere soil	Fungi	Plant genetic variation6	1	0.402	0.00986	1.5182	0.034	*
Miscanthus sinensis	rhizosphere soil	Fungi	Plant genetic variation8	1	0.46	0.0113	1.7404	0.011	*
Miscanthus sinensis	rhizosphere soil	Fungi	Plant genetic variation9	1	0.483	0.01185	1.8247	0.008	**
Miscanthus sinensis	rhizosphere soil	Fungi	Plant genetic variation10	1	0.56	0.01376	2.1187	0.003	**
Miscanthus sinensis	rhizosphere soil	Fungi	Plant genetic variation12	1	0.623	0.0153	2.3552	0.001	***
Miscanthus sinensis	rhizosphere soil	Fungi	Plant genetic variation15	1	0.412	0.01011	1.5567	0.024	*
Miscanthus sinensis	rhizosphere soil	Fungi	Plant genetic variation16	1	0.525	0.0129	1.9857	0.003	**
Miscanthus sinensis	rhizosphere soil	Fungi	Plant genetic variation17	1	0.399	0.00979	1.507	0.025	*
Miscanthus sinensis	rhizosphere soil	Fungi	Plant genetic variation18	1	0.415	0.01019	1.5691	0.025	*
Miscanthus sinensis	rhizosphere soil	Fungi	Plant genetic variation20	1	0.466	0.01145	1.7626	0.007	**
Miscanthus sinensis	rhizosphere soil	Fungi	Plant genetic variation23	1	0.415	0.01019	1.5692	0.023	*
Miscanthus sinensis	rhizosphere soil	Fungi	Plant genetic variation24	1	0.458	0.01124	1.7309	0.006	**
Miscanthus sinensis	rhizosphere soil	Fungi	Plant genetic variation31	1	0.459	0.01128	1.7369	0.004	**
Miscanthus sinensis	rhizosphere soil	Fungi	Plant genetic variation36	1	0.431	0.01058	1.6285	0.014
Miscanthus sinensis	rhizosphere soil	Fungi	Plant genetic variation50	1	0.41	0.01008	1.5514	0.014	*
Miscanthus sinensis	rhizosphere soil	Fungi	Residual	70	18.515	0.45466
Miscanthus sinensis	rhizosphere soil	Fungi	Total	99	40.723	1
Species	Compartment	Group	Factor	Df	Sum Of Sqs	R2	F	Pr(>F)
Miscanthus floridulus	Root endophyte	Fungi	Elevation	1	1.4963	0.08199	6.6156	0.001	***
Miscanthus floridulus	Root endophyte	Fungi	Longitude	1	1.9992	0.10955	8.839	0.001	***
Miscanthus floridulus	Root endophyte	Fungi	Latitude	1	0.7125	0.03904	3.15	0.001	***
Miscanthus floridulus	Root endophyte	Fungi	Total Nitrogen	1	1.2429	0.0681	5.4951	0.001	***
Miscanthus floridulus	Root endophyte	Fungi	Ca	1	0.4641	0.02543	2.0518	0.005	**
Miscanthus floridulus	Root endophyte	Fungi	Organic matter	1	0.5786	0.0317	2.5581	0.001	***
Miscanthus floridulus	Root endophyte	Fungi	Total Carbon	1	0.8631	0.04729	3.8159	0.001	***
Miscanthus floridulus	Root endophyte	Fungi	C/N	1	0.4903	0.02687	2.1677	0.003	**
Miscanthus floridulus	Root endophyte	Fungi	NO3-N	1	0.676	0.03704	2.9885	0.001	***
Miscanthus floridulus	Root endophyte	Fungi	NH4-N	1	0.5204	0.02852	2.3009	0.001	***
Miscanthus floridulus	Root endophyte	Fungi	Plant genetic variation2	1	0.5006	0.02743	2.2131	0.001	***
Miscanthus floridulus	Root endophyte	Fungi	Plant genetic variation4	1	0.5817	0.03187	2.5716	0.001	***
Miscanthus floridulus	Root endophyte	Fungi	Plant genetic variation5	1	0.3578	0.01961	1.582	0.031	*
Miscanthus floridulus	Root endophyte	Fungi	Plant genetic variation9	1	0.4339	0.02378	1.9184	0.005	**
Miscanthus floridulus	Root endophyte	Fungi	Plant genetic variation12	1	0.3729	0.02044	1.6488	0.013	*
Miscanthus floridulus	Root endophyte	Fungi	Plant genetic variation15	1	0.4621	0.02532	2.0432	0.005	**
Miscanthus floridulus	Root endophyte	Fungi	Plant genetic variation17	1	0.4126	0.02261	1.8241	0.01	**
Miscanthus floridulus	Root endophyte	Fungi	Plant genetic variation22	1	0.3607	0.01976	1.5946	0.025	*
Miscanthus floridulus	Root endophyte	Fungi	Plant genetic variation23	1	0.4732	0.02593	2.092	0.002	**
Miscanthus floridulus	Root endophyte	Fungi	Plant genetic variation30	1	0.3729	0.02043	1.6486	0.013	*
Miscanthus floridulus	Root endophyte	Fungi	Plant genetic variation33	1	0.3545	0.01943	1.5674	0.021	*
Miscanthus floridulus	Root endophyte	Fungi	Residual	20	4.5237	0.24787
Miscanthus floridulus	Root endophyte	Fungi	Total	41	18.2499	1
Species	Compartment	Group	Factor	Df	Sum Of Sqs	R2	F	Pr(>F)
Miscanthus floridulus	Rhizosphere soil	Fungi	Elevation	1	2.1881	0.13809	8.2454	0.001	***
Miscanthus floridulus	Rhizosphere soil	Fungi	Latitude	1	1.1626	0.07337	4.3812	0.001	***
Miscanthus floridulus	Rhizosphere soil	Fungi	Longitude	1	0.68	0.04292	2.5626	0.001	***
Miscanthus floridulus	Rhizosphere soil	Fungi	Total Carbon	1	0.7452	0.04703	2.8083	0.001	***
Miscanthus floridulus	Rhizosphere soil	Fungi	Total Nitrogen	1	1.0096	0.06371	3.8044	0.001	***
Miscanthus floridulus	Rhizosphere soil	Fungi	pH	1	0.4434	0.02798	1.6708	0.01	**
Miscanthus floridulus	Rhizosphere soil	Fungi	Ca	1	0.5078	0.03205	1.9136	0.007	**
Miscanthus floridulus	Rhizosphere soil	Fungi	Moisture	1	0.4417	0.02788	1.6645	0.013	*
Miscanthus floridulus	Rhizosphere soil	Fungi	NH4-M	1	0.4731	0.02986	1.7829	0.014	*
Miscanthus floridulus	Rhizosphere soil	Fungi	NO3-N	1	0.7053	0.04451	2.6578	0.001	***
Miscanthus floridulus	Rhizosphere soil	Fungi	Organic matter	1	0.4492	0.02835	1.6926	0.017	*
Miscanthus floridulus	Rhizosphere soil	Fungi	Plant genetic variation24	1	0.4051	0.02556	1.5264	0.031	*
Miscanthus floridulus	Rhizosphere soil	Fungi	Residual	25	6.6342	0.41869
Miscanthus floridulus	Rhizosphere soil	Fungi	Total	37	15.8453	1

## Sheet: TableS6
Table S6 Results of endophyte and rhizosphere core and non-core prokaryotic community compositions predicted by significantly environmental variables by PERMANOVA models
Species	Compartment	Group	Factor	Df	SumOfSqs	R2	F	Pr(>F)
Miscanthus sinensis	Root endophyte	Core Prokaryote	C/N	1	0.8232	0.07818	11.9964	0.001	***
Miscanthus sinensis	Root endophyte	Core Prokaryote	Total Phosphorus	1	0.2535	0.02408	3.6947	0.016	***
Miscanthus sinensis	Root endophyte	Core Prokaryote	Microsatellite2	1	0.3382	0.03211	4.9278	0.005	***
Miscanthus sinensis	Root endophyte	Core Prokaryote	Microsatellite4	1	0.5554	0.05274	8.0934	0.001	**
Miscanthus sinensis	Root endophyte	Core Prokaryote	Microsatellite9	1	0.4717	0.0448	6.8741	0.002	***
Miscanthus sinensis	Root endophyte	Core Prokaryote	Microsatellite12	1	0.3029	0.02877	4.4143	0.008	**
Miscanthus sinensis	Root endophyte	Core Prokaryote	Microsatellite13	1	0.281	0.02668	4.0945	0.012	**
Miscanthus sinensis	Root endophyte	Core Prokaryote	Microsatellite14	1	0.4893	0.04647	7.1303	0.001	***
Miscanthus sinensis	Root endophyte	Core Prokaryote	Microsatellite15	1	0.5045	0.04791	7.3512	0.002	***
Miscanthus sinensis	Root endophyte	Core Prokaryote	Microsatellite17	1	0.4032	0.03829	5.8759	0.004	**
Miscanthus sinensis	Root endophyte	Core Prokaryote	Residual	89	6.1073	0.57998
Miscanthus sinensis	Root endophyte	Core Prokaryote	Total	99	10.5302	1
Species	Compartment	Group	Factor	Df	Sum Of Sqs	R2	F	Pr(>F)
Miscanthus sinensis	Root endophyte	Non-core prokaryote	Elevation	1	1.156	0.03351	4.6737	0.001	***
Miscanthus sinensis	Root endophyte	Non-core prokaryote	Total nitrogen	1	2.5749	0.08677	17.3415	0.001	***
Miscanthus sinensis	Root endophyte	Non-core prokaryote	Ca	1	1.477	0.04281	5.9713	0.001	***
Miscanthus sinensis	Root endophyte	Non-core prokaryote	C/N	1	1.188	0.03445	4.8044	0.001	***
Miscanthus sinensis	Root endophyte	Non-core prokaryote	Moisture	1	0.551	0.01596	2.2259	0.003	***
Miscanthus sinensis	Root endophyte	Non-core prokaryote	pH	1	1.288	0.03734	5.2082	0.001	***
Miscanthus sinensis	Root endophyte	Non-core prokaryote	Microsatellite2	1	0.81	0.02349	3.2761	0.001	***
Miscanthus sinensis	Root endophyte	Non-core prokaryote	Microsatellite4	1	0.997	0.0289	4.0301	0.001	*
Miscanthus sinensis	Root endophyte	Non-core prokaryote	Microsatellite5	1	0.412	0.01194	1.6659	0.036	**
Miscanthus sinensis	Root endophyte	Non-core prokaryote	Microsatellite8	1	0.487	0.01411	1.9676	0.021	**
Miscanthus sinensis	Root endophyte	Non-core prokaryote	Microsatellite9	1	0.583	0.01689	2.3562	0.005	*
Miscanthus sinensis	Root endophyte	Non-core prokaryote	Microsatellite10	1	0.454	0.01318	1.8377	0.022	*
Miscanthus sinensis	Root endophyte	Non-core prokaryote	Microsatellite11	1	0.408	0.01183	1.6493	0.043	*
Miscanthus sinensis	Root endophyte	Non-core prokaryote	Microsatellite12	1	0.862	0.02499	3.4856	0.001	*
Miscanthus sinensis	Root endophyte	Non-core prokaryote	Microsatellite13	1	0.468	0.01358	1.8939	0.027	*
Miscanthus sinensis	Root endophyte	Non-core prokaryote	Microsatellite15	1	0.989	0.02868	3.9995	0.001	*
Miscanthus sinensis	Root endophyte	Non-core prokaryote	Microsatellite17	1	0.955	0.02769	3.8626	0.001	**
Miscanthus sinensis	Root endophyte	Non-core prokaryote	Microsatellite20	1	0.666	0.01929	2.6909	0.002
Miscanthus sinensis	Root endophyte	Non-core prokaryote	Residual	81	20.033	0.58076
Miscanthus sinensis	Root endophyte	Non-core prokaryote	Total	99	34.494	1
Species	Compartment	Group	Factor	Df	Sum Of Sqs	R2	F	Pr(>F)
Miscanthus sinensis	Rhizosphere soil	Core prokaryote	Elevation	1	0.4146	0.04901	13.8079	0.001	***
Miscanthus sinensis	Rhizosphere soil	Core prokaryote	Longitude	1	0.3384	0.04	11.2707	0.001	***
Miscanthus sinensis	Rhizosphere soil	Core prokaryote	C/N	1	0.3478	0.04111	11.5815	0.001	***
Miscanthus sinensis	Rhizosphere soil	Core prokaryote	Ca	1	0.6323	0.07474	21.0568	0.001	***
Miscanthus sinensis	Rhizosphere soil	Core prokaryote	Moisture	1	0.1796	0.02123	5.9805	0.001	*
Miscanthus sinensis	Rhizosphere soil	Core prokaryote	Organic matter	1	0.0856	0.01012	2.8506	0.025	**
Miscanthus sinensis	Rhizosphere soil	Core prokaryote	Total Phosphorus	1	0.4	0.04728	13.3209	0.001	*
Miscanthus sinensis	Rhizosphere soil	Core prokaryote	pH	1	0.3001	0.03547	9.9938	0.001	*
Miscanthus sinensis	Rhizosphere soil	Core prokaryote	Microsatellite2	1	0.2429	0.02871	8.0888	0.001	**
Miscanthus sinensis	Rhizosphere soil	Core prokaryote	Microsatellite4	1	0.433	0.05118	14.4192	0.001	*
Miscanthus sinensis	Rhizosphere soil	Core prokaryote	Microsatellite6	1	0.5134	0.06069	17.0994	0.001	*
Miscanthus sinensis	Rhizosphere soil	Core prokaryote	Microsatellite7	1	0.131	0.01548	4.3612	0.01	*
Miscanthus sinensis	Rhizosphere soil	Core prokaryote	Microsatellite8	1	0.1019	0.01205	3.3939	0.013
Miscanthus sinensis	Rhizosphere soil	Core prokaryote	Microsatellite9	1	0.0959	0.01133	3.1921	0.021
Miscanthus sinensis	Rhizosphere soil	Core prokaryote	Microsatellite10	1	0.0917	0.01084	3.0553	0.018
Miscanthus sinensis	Rhizosphere soil	Core prokaryote	Microsatellite12	1	0.652	0.07707	21.713	0.001
Miscanthus sinensis	Rhizosphere soil	Core prokaryote	Microsatellite13	1	0.117	0.01383	3.8952	0.009
Miscanthus sinensis	Rhizosphere soil	Core prokaryote	Microsatellite15	1	0.1125	0.0133	3.7474	0.008
Miscanthus sinensis	Rhizosphere soil	Core prokaryote	Microsatellite16	1	0.354	0.04184	11.7882	0.001
Miscanthus sinensis	Rhizosphere soil	Core prokaryote	Microsatellite17	1	0.4609	0.05448	15.3484	0.001
Miscanthus sinensis	Rhizosphere soil	Core prokaryote	Microsatellite20	1	0.0835	0.00987	2.7808	0.043
Miscanthus sinensis	Rhizosphere soil	Core prokaryote	Residual	79	2.3722	0.28039
Miscanthus sinensis	Rhizosphere soil	Core prokaryote	Total	100	8.4601	1
Species	Compartment	Group	Factor	Df	Sum Of Sqs	R2	F	Pr(>F)
Miscanthus sinensis	Rhizosphere soil	Non-core prokaryote	Elevation	1	1.258	0.0392	7.3966	0.001	***
Miscanthus sinensis	Rhizosphere soil	Non-core prokaryote	Longitude	1	0.966	0.03011	5.6806	0.001	***
Miscanthus sinensis	Rhizosphere soil	Non-core prokaryote	Latitude	1	0.685	0.02135	4.0273	0.001	***
Miscanthus sinensis	Rhizosphere soil	Non-core prokaryote	C/N	1	1.308	0.04078	7.6936	0.001	**
Miscanthus sinensis	Rhizosphere soil	Non-core prokaryote	Ca	1	1.556	0.04852	9.1535	0.001	**
Miscanthus sinensis	Rhizosphere soil	Non-core prokaryote	Moisture	1	0.727	0.02265	4.2739	0.002	*
Miscanthus sinensis	Rhizosphere soil	Non-core prokaryote	OM	1	0.388	0.01209	2.2806	0.012	*
Miscanthus sinensis	Rhizosphere soil	Non-core prokaryote	Total Phosphorus	1	1.538	0.04794	9.0455	0.001	***
Miscanthus sinensis	Rhizosphere soil	Non-core prokaryote	Ph	1	0.783	0.02442	4.6071	0.001	*
Miscanthus sinensis	Rhizosphere soil	Non-core prokaryote	Microsatellite2	1	0.633	0.01973	3.7218	0.001	***
Miscanthus sinensis	Rhizosphere soil	Non-core prokaryote	Microsatellite4	1	1.208	0.03766	7.1057	0.001	***
Miscanthus sinensis	Rhizosphere soil	Non-core prokaryote	Microsatellite6	1	1.049	0.03271	6.1709	0.001	***
Miscanthus sinensis	Rhizosphere soil	Non-core prokaryote	Microsatellite7	1	0.533	0.01663	3.1371	0.001	***
Miscanthus sinensis	Rhizosphere soil	Non-core prokaryote	Microsatellite8	1	0.425	0.01326	2.5009	0.011	*
Miscanthus sinensis	Rhizosphere soil	Non-core prokaryote	Microsatellite9	1	0.393	0.01224	2.3102	0.015	*
Miscanthus sinensis	Rhizosphere soil	Non-core prokaryote	Microsatellite10	1	0.52	0.0162	3.0567	0.002	**
Miscanthus sinensis	Rhizosphere soil	Non-core prokaryote	Microsatellite11	1	0.3	0.00935	1.7632	0.048	*
Miscanthus sinensis	Rhizosphere soil	Non-core prokaryote	Microsatellite12	1	1.008	0.03142	5.9286	0.001	***
Miscanthus sinensis	Rhizosphere soil	Non-core prokaryote	Microsatellite13	1	0.319	0.00996	1.8788	0.05	*
Miscanthus sinensis	Rhizosphere soil	Non-core prokaryote	Microsatellite14	1	0.344	0.01072	2.0223	0.034	*
Miscanthus sinensis	Rhizosphere soil	Non-core prokaryote	Microsatellite15	1	0.418	0.01302	2.4566	0.012	*
Miscanthus sinensis	Rhizosphere soil	Non-core prokaryote	Microsatellite16	1	0.964	0.03004	5.6681	0.001	***
Miscanthus sinensis	Rhizosphere soil	Non-core prokaryote	Microsatellite17	1	0.932	0.02904	5.4796	0.001	***
Miscanthus sinensis	Rhizosphere soil	Non-core prokaryote	Microsatellite18	1	0.391	0.0122	2.3023	0.012	*
Miscanthus sinensis	Rhizosphere soil	Non-core prokaryote	Microsatellite19	1	0.458	0.01427	2.6926	0.002	**
Miscanthus sinensis	Rhizosphere soil	Non-core prokaryote	Microsatellite20	1	0.394	0.01229	2.3185	0.013	*
Miscanthus sinensis	Rhizosphere soil	Non-core prokaryote	Residual	74	12.581	0.39221
Miscanthus sinensis	Rhizosphere soil	Non-core prokaryote	Total	100	32.078	1
Species	Compartment	Group	Factor	Df	Sum Of Sqs	R2	F	Pr(>F)
Miscanthus floridulus	Root endophyte	Core prokaryote	C/N	1	0.372	0.06332	5.8811	0.001	***
Miscanthus floridulus	Root endophyte	Core prokaryote	Microsatellite1	1	2.2619	0.09824	8.76	0.001	***
Miscanthus floridulus	Root endophyte	Core prokaryote	Microsatellite2	1	0.5752	0.02498	2.2277	0.003	***
Miscanthus floridulus	Root endophyte	Core prokaryote	Microsatellite3	1	0.6314	0.02742	2.4452	0.001	***
Miscanthus floridulus	Root endophyte	Core prokaryote	Microsatellite4	1	0.462	0.02007	1.7894	0.005	***
Miscanthus floridulus	Root endophyte	Core prokaryote	Microsatellite5	1	0.486	0.02111	1.8821	0.007	***
Miscanthus floridulus	Root endophyte	Core prokaryote	Microsatellite6	1	0.487	0.02115	1.8862	0.006	**
Miscanthus floridulus	Root endophyte	Core prokaryote	Microsatellite9	1	0.4006	0.0174	1.5515	0.028	**
Miscanthus floridulus	Root endophyte	Core prokaryote	Microsatellite10	1	0.3986	0.01731	1.5438	0.036	***
Miscanthus floridulus	Root endophyte	Core prokaryote	Microsatellite11	1	0.8679	0.03769	3.3611	0.001	***
Miscanthus floridulus	Root endophyte	Core prokaryote	Microsatellite12	1	0.8188	0.03556	3.1709	0.001	**
Miscanthus floridulus	Root endophyte	Core prokaryote	Microsatellite14	1	0.3924	0.01704	1.5196	0.031	**
Miscanthus floridulus	Root endophyte	Core prokaryote	Microsatellite16	1	0.3703	0.01608	1.4339	0.033	*
	Root endophyte	Core prokaryote	Microsatellite17	1	0.7116	0.03091	2.7558	0.001	*
Miscanthus floridulus	Root endophyte	Core prokaryote	Residual	61	12.769	0.56
Miscanthus floridulus	Root endophyte	Core prokaryote	Total	101	42.483	1
Species	Compartment	Group	Factor	Df	Sum Of Sqs	R2	F	Pr(>F)
Miscanthus floridulus	Root endophyte	Non-core prokaryote	Elevation	1	0.5238	0.02275	2.0284	0.004	***
Miscanthus floridulus	Root endophyte	Non-core prokaryote	Latitude	1	1.741	0.04275	6.5814	0.001	***
Miscanthus floridulus	Root endophyte	Non-core prokaryote	Ca	1	0.4686	0.02035	1.8149	0.013	***
Miscanthus floridulus	Root endophyte	Non-core prokaryote	Microsatellite1	1	0.2711	0.04614	4.2852	0.003	***
Miscanthus floridulus	Root endophyte	Non-core prokaryote	Microsatellite2	1	0.1704	0.029	2.6932	0.03	***
Miscanthus floridulus	Root endophyte	Non-core prokaryote	Microsatellite4	1	0.2834	0.04824	4.4798	0.002	***
Miscanthus floridulus	Root endophyte	Non-core prokaryote	Microsatellite5	1	0.2598	0.04423	4.1076	0.005	***
Miscanthus floridulus	Root endophyte	Non-core prokaryote	Microsatellite15	1	0.5026	0.08556	7.9459	0.001	***
Miscanthus floridulus	Root endophyte	Non-core prokaryote	Microsatellite16	1	0.2834	0.04823	4.4797	0.003	**
Miscanthus floridulus	Root endophyte	Non-core prokaryote	Residual	51	13.1688	0.61275
Miscanthus floridulus	Root endophyte	Non-core prokaryote	Total	66	23.0249	1
Species	Compartment	Group	Factor	Df	Sum Of Sqs	R2	F	Pr(>F)
Miscanthus floridulus	Rhizosphere soil	Core prokaryote	pH	1	0.3598	0.08974	12.788	0.001	***
Miscanthus floridulus	Rhizosphere soil	Core prokaryote	Moisture	1	0.105	0.0262	3.7336	0.003	***
Miscanthus floridulus	Rhizosphere soil	Core prokaryote	NH4-N	1	0.7125	0.03904	3.15	0.001	***
Miscanthus floridulus	Rhizosphere soil	Core prokaryote	Ca	1	0.1713	0.04273	6.0896	0.001	**
Miscanthus floridulus	Rhizosphere soil	Core prokaryote	C/N	1	0.12	0.02993	4.2648	0.002	**
Miscanthus floridulus	Rhizosphere soil	Core prokaryote	Microsatellite1	1	0.5442	0.13573	19.3409	0.001	***
Miscanthus floridulus	Rhizosphere soil	Core prokaryote	Microsatellite2	1	0.084	0.02095	2.9849	0.015	***
Miscanthus floridulus	Rhizosphere soil	Core prokaryote	Microsatellite3	1	0.0696	0.01737	2.4748	0.025	*
Miscanthus floridulus	Rhizosphere soil	Core prokaryote	Microsatellite4	1	0.0674	0.0168	2.3939	0.034	**
Miscanthus floridulus	Rhizosphere soil	Core prokaryote	Microsatellite5	1	0.2641	0.06586	9.3856	0.001	*
Miscanthus floridulus	Rhizosphere soil	Core prokaryote	Microsatellite6	1	0.0644	0.01605	2.2875	0.033	**
Miscanthus floridulus	Rhizosphere soil	Core prokaryote	Microsatellite7	1	0.1398	0.03486	4.968	0.002	**
Miscanthus floridulus	Rhizosphere soil	Core prokaryote	Microsatellite11	1	0.0973	0.02426	3.4574	0.007	*
Miscanthus floridulus	Rhizosphere soil	Core prokaryote	Microsatellite14	1	0.1664	0.0415	5.9134	0.001	**
Miscanthus floridulus	Rhizosphere soil	Core prokaryote	Microsatellite16	1	0.0709	0.01768	2.5189	0.02	*
Miscanthus floridulus	Rhizosphere soil	Core prokaryote	Microsatellite20	1	0.2222	0.05543	7.8992	0.001	*
Miscanthus floridulus	Rhizosphere soil	Core prokaryote	Residual	52	1.463	0.36491
Miscanthus floridulus	Rhizosphere soil	Core prokaryote	Total	67	4.0093	1
Species	Compartment	Group	Factor	Df	Sum Of Sqs	R2	F	Pr(>F)
Miscanthus floridulus	Rhizosphere soil	Non-core prokaryote	Elevation	1	1.0379	0.05208	6.2722	0.001	***
Miscanthus floridulus	Rhizosphere soil	Non-core prokaryote	Latitude	1	0.5677	0.02848	3.4305	0.003	***
Miscanthus floridulus	Rhizosphere soil	Non-core prokaryote	Longitude	1	0.5677	0.02848	3.4305	0.003	***
Miscanthus floridulus	Rhizosphere soil	Non-core prokaryote	C/N	1	0.815	0.0409	4.9252	0.001	***
Miscanthus floridulus	Rhizosphere soil	Non-core prokaryote	Ca	1	0.7984	0.04006	4.8251	0.001	***
Miscanthus floridulus	Rhizosphere soil	Non-core prokaryote	NH4-N	1	0.3638	0.01825	2.1983	0.021	**
Miscanthus floridulus	Rhizosphere soil	Non-core prokaryote	Total nitrogen	1	0.5078	0.03205	1.9136	0.007	**
Miscanthus floridulus	Rhizosphere soil	Non-core prokaryote	Moisture	1	0.4417	0.02788	1.6645	0.013	*
Miscanthus floridulus	Rhizosphere soil	Non-core prokaryote	Microsatellite1	1	2.8627	0.14365	17.2996	0.001	*
Miscanthus floridulus	Rhizosphere soil	Non-core prokaryote	Microsatellite2	1	0.4702	0.02359	2.8414	0.004	***
Miscanthus floridulus	Rhizosphere soil	Non-core prokaryote	Microsatellite3	1	0.4858	0.02438	2.9356	0.001	*
Miscanthus floridulus	Rhizosphere soil	Non-core prokaryote	Microsatellite4	1	0.4272	0.02143	2.5814	0.009	*
Miscanthus floridulus	Rhizosphere soil	Non-core prokaryote	Microsatellite5	1	0.5112	0.02565	3.0891	0.002
Miscanthus floridulus	Rhizosphere soil	Non-core prokaryote	Microsatellite7	1	0.3422	0.01717	2.0678	0.02
Miscanthus floridulus	Rhizosphere soil	Non-core prokaryote	Microsatellite9	1	0.3081	0.01546	1.8619	0.044
Miscanthus floridulus	Rhizosphere soil	Non-core prokaryote	Microsatellite11	1	0.5702	0.02861	3.446	0.002
Miscanthus floridulus	Rhizosphere soil	Non-core prokaryote	Microsatellite12	1	0.592	0.0297	3.5774	0.001
Miscanthus floridulus	Rhizosphere soil	Non-core prokaryote	Microsatellite14	1	0.5754	0.02887	3.477	0.002
Miscanthus floridulus	Rhizosphere soil	Non-core prokaryote	Microsatellite16	1	0.3413	0.01713	2.0627	0.017
Miscanthus floridulus	Rhizosphere soil	Non-core prokaryote	Microsatellite17	1	0.3251	0.01631	1.9644	0.035
Miscanthus floridulus	Rhizosphere soil	Non-core prokaryote	Microsatellite20	1	0.4264	0.0214	2.5771	0.007
Miscanthus floridulus	Rhizosphere soil	Non-core prokaryote	Residual	49	8.1084	0.31847
Miscanthus floridulus	Rhizosphere soil	Non-core prokaryote	Total	67	19.9288	1

## Sheet: TableS7
Table S7. Topological properties of microbial co-occurrence networks and their associated random networks in each compartment in Miscanthus sinensis and Miscanthus floridulus
	Specie	M.sinensis	M.sinensis	M.floridulus	M.floridulus	M.sinensis	M.sinensis	M.floridulus	M.floridulus
	Group	Rhizosphere soil prokaryotic network	Root endophytic prokaryotic network	Rhizosphere soil prokaryotic network	Root endophytic prokaryotic network	Rhizosphere soil fungal network	Root endophytic fungal network	Rhizosphere soil fungal network	Root endophytic fungal network
Empirical network	Link	5772	533	5480	227	1996	433	6624	939
	Positive Link	5541	473	4713	194	1881	430	6520	935
	Negative Link	231	60	767	33	115	3	104	4
	Node	694	305	590	302	652	245	1001	256
	Connectedness	0.787962	0.077028	0.70516	0.007767	0.070825	0.024155	0.306334	0.048529
	Connectance	0.024003	0.011497	0.031539	0.004994	0.009405	0.014486	0.013235	0.028768
	Average degree	16.634	3.49508	18.5763	1.50331	6.1227	3.53469	13.2348	7.33594
	Average path length	4.93238	3.296	3.31663	1.56657	4.5792	1.5831	6.09529	2.00758
	Diameter	16	9	12	5	17	4	17	7
	Clustering coefficient	0.540777	0.554646	0.448641	0.660448	0.722336	0.830721	0.79923	0.964129
	No.clusters	34	94	33	120	72	57	12	36
	Avenei	36.9225	4.35672	54.5129	1.66614	7.38163	3.88136	15.1772	7.69731
	Centralization closeness	0.00291	0.001699	0.002954	0.000199	0.000591	0.000367	0.000475	0.000553
	Centralization etweenness	0.293203	0.018234	0.088879	0.000704	0.019757	0.001579	0.036886	0.005387
	Centralization degree	0.126069	0.07074	0.173894	0.018261	0.030533	0.026497	0.016765	0.045741
	Modularity	0.598326	0.674217	0.475367	0.975101	0.843993	0.809653	0.770848	0.751713
	Average betweenness	1073.65	26.882	481.093	0.662252	82.5138	1.71837	780.43	6.23438
	W.diameter	12.4034	7.02491	9.1538	3.97537	12.3727	3.29384	12.971	5.40974
Random networks**	Average path length	2.1557±0.0005	1.002±0.002	2.061442±0.00	0.36696± 0.119	3.43098± 0.004	0.960905±0.031	2.691281± 0.004	0.703878±0.004
	Clustering coefficient	0.03852±0.00	0.01203±0.00	0.04478209±0.00	0.004±0.0024	0.0105435±0.001	0.01508486±0.0039	0.01787438± 0.0005351178	0.0358±0.002
	Modularity	0.1231±0.001	0.371±0.00485	0.111679±0.00	0.472±0.008	0.4593±0.0038	0.400±0.007	0.1945615±0.002645094	0.2794706±0.0057
**1000 random networks were generated by randomly rewiring all the links of a corresponding empirical network with the identical numbers of nodes and links. Values shown are the mean values and standard derivations from 100 random networks.
